# Supplementary material for: SLC25A46 is required for mitochondrial lipid homeostasis and cristae maintenance and is responsible for Leigh syndrome
Source: EMBO Mol Med. 2016 Jul 7;8(9):1019–38. doi: 10.15252/emmm.201506159 (PMC5009808; doi:10.15252/emmm.201506159)
Supplement: Supplementary file 3 — Source Data for Expanded View [file EMMM-8-1019-s008.zip]

Archive with 1 entries (1 files):
- Figure_EV2_raw_data.pdf
